# Supplementary material for: Molecular Dynamics and Docking Simulations of Homologous RsmE Methyltransferases Hints at a General Mechanism for Substrate Release upon Uridine Methylation on 16S rRNA
Source: Int J Mol Sci. 2023 Nov 24;24(23):16722. doi: 10.3390/ijms242316722 (PMC10706118; doi:10.3390/ijms242316722)
Supplement: Supplementary file 1 [file ijms-24-16722-s001.zip]

Archive with 1 entries (1 files):
- ijms-2641595-supplementary.pdf
